# Supplementary material for: Functionalized Bisphenol A-Based Polymer for High-Performance Structural Supercapacitor Composites
Source: Polymers (Basel). 2025 Aug 31;17(17):2380. doi: 10.3390/polym17172380 (PMC12431032; doi:10.3390/polym17172380)
Supplement: Supplementary file 1 [file polymers-17-02380-s001.zip]

Archive with 1 entries (1 files):
- polymers-3783832-supplementary.pdf
